# Supplementary material for: Identification of molecular mechanisms for cellular drug resistance by combining drug activity and gene expression profiles
Source: Br J Cancer. 2005 Jul 12;93(4):483–92. doi: 10.1038/sj.bjc.6602699 (PMC2361589; doi:10.1038/sj.bjc.6602699)
Supplement: Supplementary Information [file 93-6602699x1.xls]

## Sheet: Blad1
Genes related to general resistance (R >0.70 for at least 20 drugs)
Symbol	GenBank accession	Full name	No.of drugs
SMARCD1	NM_003076	SWI/SNF related, matrix associated, actin dependent regulator of chromatin, subfamily d, member 1	31
CLTC	NM_004859	Clathrin, heavy polypeptide (Hc)	31
	BC047362	CDNA clone IMAGE:4514712, partial cds	31
DDAH1	NM_012137	Dimethylarginine dimethylaminohydrolase 1	31
PCDHGC3	AB002325	Protocadherin gamma subfamily C, 3	30
BACE2	NM_012105	Beta-site APP-cleaving enzyme 2	29
TRA1	AK025459	Tumor rejection antigen (gp96) 1	29
C11orf13	CR612580	Chromosome 11 open reading frame 13	28
MAPK11	BC027933	Mitogen-activated protein kinase 11	28
TUBB	BM470828	Tubulin, beta polypeptide	28
SPAG9	AF327452	Sperm associated antigen 9	28
CASP3	NM_004346	Caspase 3, apoptosis-related cysteine protease	28
MYO10	AB018342	Myosin X	28
CBR1	BM810059	Carbonyl reductase 1	28
CRIP2	AK091845	Cysteine-rich protein 2	28
TULP3	NM_003324	Tubby like protein 3	27
CFL2	NM_138638	Cofilin 2 (muscle)	27
FAT	NM_005245	FAT tumor suppressor homolog 1 (Drosophila)	27
CORO1C	NM_014325	Coronin, actin binding protein, 1C	27
THBS3	NM_007112	Thrombospondin 3	27
FLOT1	AF089750	Flotillin 1	27
CKAP4	NM_006825	Cytoskeleton-associated protein 4	27
SNAPC1	NM_003082	Small nuclear RNA activating complex, polypeptide 1, 43kDa	26
ITPR3	NM_002224	Inositol 1,4,5-triphosphate receptor, type 3	26
PTTG1IP	AK095586	Pituitary tumor-transforming 1 interacting protein	26
PEA15	NM_003768	Phosphoprotein enriched in astrocytes 15	26
BCAR1	AK124526	Breast cancer anti-estrogen resistance 1	26
MGC29643	AK122643	Hypothetical protein MGC29643	26
TRA1	AK025459	Tumor rejection antigen (gp96) 1	26
AKAP12	NM_005100	A kinase (PRKA) anchor protein (gravin) 12	26
FKBP9	AK075331	FK506 binding protein 9, 63 kDa	26
PLS3	BC056898	Plastin 3 (T isoform)	25
BCKDK	BG115993	Branched chain alpha-ketoacid dehydrogenase kinase	25
BMPR1A	NM_004329	Bone morphogenetic protein receptor, type IA	25
TEAD4	NM_003213	TEA domain family member 4	25
SLC11A2	NM_000617	Solute carrier family 11 (proton-coupled divalent metal ion transporters), member 2	25
PPP2CB	CR624064	Protein phosphatase 2 (formerly 2A), catalytic subunit, beta isoform	25
TPI1	BM913099	Triosephosphate isomerase 1	25
PTPN13	U12128	Protein tyrosine phosphatase, non-receptor type 13 (APO-1/CD95 (Fas)-associated phosphatase)	25
NFKBIE	BC063609	Nuclear factor of kappa light polypeptide gene enhancer in B-cells inhibitor, epsilon	24
GPR161	AK095302	G protein-coupled receptor 161	24
LRP4	AB011540	Low density lipoprotein receptor-related protein 4	24
CTTN	M98343	Cortactin	24
PKN3	NM_013355	Protein kinase N3	24
ABCC5	AF146074	ATP-binding cassette, sub-family C (CFTR/MRP), member 5	24
CREBBP	NM_004380	CREB binding protein (Rubinstein-Taybi syndrome)	24
PLXNA3	NM_017514	Plexin A3	24
MLC1SA	BQ673169	Myosin light chain 1 slow a	24
CAST	NM_173060	Calpastatin	24
RRAGA	U41654	Ras-related GTP binding A	24
SDCBP	AK128645	Syndecan binding protein (syntenin)	24
POR	CD014011	P450 (cytochrome) oxidoreductase	24
PTK2	NM_153831	PTK2 protein tyrosine kinase 2	24
ITSN1	AF064244	Intersectin 1 (SH3 domain protein)	24
MAPK1	NM_002745	Mitogen-activated protein kinase 1	24
PDLIM7	AK131426	PDZ and LIM domain 7 (enigma)	23
PME-1	AK095005	Protein phosphatase methylesterase-1	23
MDK	BM473044	Midkine (neurite growth-promoting factor 2)	23
PLXNB2	XM_371474	Plexin B2	23
ROBO1	NM_133631	Roundabout, axon guidance receptor, homolog 1 (Drosophila)	23
CCL8	Y16645	Chemokine (C-C motif) ligand 8	23
FXYD1	AK124802	FXYD domain containing ion transport regulator 1 (phospholemman)	23
ABCB6	BC043423	ATP-binding cassette, sub-family B (MDR/TAP), member 6	23
PAWR	AK095165	PRKC, apoptosis, WT1, regulator	23
TTF2	NM_003594	Transcription termination factor, RNA polymerase II	23
JUN	NM_002228	V-jun sarcoma virus 17 oncogene homolog (avian)	23
FAIM2	NM_012306	Fas apoptotic inhibitory molecule 2	23
DRPLA	BC051795	Dentatorubral-pallidoluysian atrophy (atrophin-1)	23
SCHIP1	BX648179	Schwannomin interacting protein 1	23
CD9	AK025016	CD9 antigen (p24)	23
PLXNB1	AB007867	Plexin B1	23
HIF1A	NM_001530	Hypoxia-inducible factor 1, alpha subunit (basic helix-loop-helix transcription factor)	23
RB1	L41870	Retinoblastoma 1 (including osteosarcoma)	22
ECT2	AY376439	Epithelial cell transforming sequence 2 oncogene	22
GLRB	NM_000824	Glycine receptor, beta	22
MNDA	BC032319	Myeloid cell nuclear differentiation antigen	22
PPAP2C	NM_177543	Phosphatidic acid phosphatase type 2C	22
LHFP	CR749848	Lipoma HMGIC fusion partner	22
ITGAV	NM_002210	Integrin, alpha V (vitronectin receptor, alpha polypeptide, antigen CD51)	22
MAFG	NM_002359	V-maf musculoaponeurotic fibrosarcoma oncogene homolog G (avian)	22
CSPG2	NM_004385	Chondroitin sulfate proteoglycan 2 (versican)	22
RDX	BC047109	Radixin	22
DAG1	NM_004393	Dystroglycan 1 (dystrophin-associated glycoprotein 1)	22
MAGEF1	BQ279149	Melanoma antigen, family F, 1	22
SGCE	CR622102	Sarcoglycan, epsilon	22
	BG530789	Transcribed locus	22
AGRN	AB191264	Agrin	22
RAPGEF2	XM_376350	Rap guanine nucleotide exchange factor (GEF) 2	22
NBL1	NM_182744	Neuroblastoma, suppression of tumorigenicity 1	22
SERPINH1	AK122936	Serine (or cysteine) proteinase inhibitor, clade H (heat shock protein 47), member 1, (collagen binding protein 1)	21
EPHA2	NM_004431	EPH receptor A2	21
ZA20D2	BX648551	Zinc finger, A20 domain containing 2	21
CASP6	NM_001226	Caspase 6, apoptosis-related cysteine protease	21
DEGS	NM_003676	Degenerative spermatocyte homolog, lipid desaturase (Drosophila)	21
CXX1	BM808256	CAAX box 1	21
MAP4K3	BC071579	Mitogen-activated protein kinase kinase kinase kinase 3	21
S100A10	CD388106	S100 calcium binding protein A10 (annexin II ligand, calpactin I, light polypeptide (p11))	21
NAB2	NM_005967	NGFI-A binding protein 2 (EGR1 binding protein 2)	21
NAB2	NM_005967	NGFI-A binding protein 2 (EGR1 binding protein 2)	21
SLC39A1	BC047288	Solute carrier family 39 (zinc transporter), member 1	21
EPHB3	NM_004443	EPH receptor B3	21
IGSF4	BX641042	Immunoglobulin superfamily, member 4	21
MYL6	BG292067	Myosin, light polypeptide 6, alkali, smooth muscle and non-muscle	21
BASP1	NM_006317	Brain abundant, membrane attached signal protein 1	21
RIPK2	AY358814	Receptor-interacting serine-threonine kinase 2	20
ADAM9	NM_003816	A disintegrin and metalloproteinase domain 9 (meltrin gamma)	20
LTBP1	NM_206943	Latent transforming growth factor beta binding protein 1	20
FAM3C	BC024200	Family with sequence similarity 3, member C	20
APP	BX537935	Amyloid beta (A4) precursor protein (protease nexin-II, Alzheimer disease)	20
P4HA2	BC017062	Procollagen-proline, 2-oxoglutarate 4-dioxygenase (proline 4-hydroxylase), alpha polypeptide II	20
PTK9	NM_198974	PTK9 protein tyrosine kinase 9	20
MYO1B	NM_012223	Myosin IB	20
DVL3	D86963	Dishevelled, dsh homolog 3 (Drosophila)	20
BAG3	NM_004281	BCL2-associated athanogene 3	20
FLJ13291	AK091674	Hypothetical protein FLJ13291	20
PXN	AK128712	Paxillin	20
STAT1	NM_007315	Signal transducer and activator of transcription 1, 91kDa	20
FARP1	NM_005766	FERM, RhoGEF (ARHGEF) and pleckstrin domain protein 1 (chondrocyte-derived)	20
NR2F6	BC002669	Nuclear receptor subfamily 2, group F, member 6	20
KPNA2	AK024833	Karyopherin alpha 2 (RAG cohort 1, importin alpha 1)	20
PRAME	BC022008	Preferentially expressed antigen in melanoma	20
NEFL	AK075003	Neurofilament, light polypeptide 68kDa	20
