# Supplementary material for: Identification of molecular mechanisms for cellular drug resistance by combining drug activity and gene expression profiles
Source: Br J Cancer. 2005 Jul 12;93(4):483–92. doi: 10.1038/sj.bjc.6602699 (PMC2361589; doi:10.1038/sj.bjc.6602699)
Supplement: Supplementary Information [file 93-6602699x2.xls]

## Sheet: Blad1
Genes related to general sensitivity (R<-0.70 for at least 20 drugs)
Symbol	UGRepAcc	Name	No. of drugs
PPIH	CA455267	Peptidyl prolyl isomerase H (cyclophilin H)	34
CCNC	BC041123	Cyclin C	33
HNRPDL	NM_005463	Heterogeneous nuclear ribonucleoprotein D-like	33
BCCIP	AK092054	BRCA2 and CDKN1A interacting protein	30
PTPN7	AK127214	Protein tyrosine phosphatase, non-receptor type 7	30
MAP4K1	NM_007181	Mitogen-activated protein kinase kinase kinase kinase 1	30
ARHGDIB	AK125625	Rho GDP dissociation inhibitor (GDI) beta	30
GNL2	AK130697	Guanine nucleotide binding protein-like 2 (nucleolar)	29
CORO1A	AK123401	Coronin, actin binding protein, 1A	28
SLC1A5	U53347	Solute carrier family 1 (neutral amino acid transporter), member 5	28
FBL	BG324446	Fibrillarin	28
IDH3A	AK123316	Isocitrate dehydrogenase 3 (NAD+) alpha	27
RAB18	BC029350	RAB18, member RAS oncogene family	27
TPBG	NM_006670	Trophoblast glycoprotein	27
LCP2	NM_005565	Lymphocyte cytosolic protein 2 (SH2 domain containing leukocyte protein of 76kDa)	26
SLC1A5	U53347	Solute carrier family 1 (neutral amino acid transporter), member 5	26
POLD1	BC008800	Polymerase (DNA directed), delta 1, catalytic subunit 125kDa	26
IDH3A	AK123316	Isocitrate dehydrogenase 3 (NAD+) alpha	26
RAC2	AK096924	Ras-related C3 botulinum toxin substrate 2 (rho family, small GTP binding protein Rac2)	26
GCAT	AK123190	Glycine C-acetyltransferase (2-amino-3-ketobutyrate coenzyme A ligase)	26
GMFG	BG259135	Glia maturation factor, gamma	25
HCLS1	AK124015	Hematopoietic cell-specific Lyn substrate 1	25
RCD-8	NM_014329	Autoantigen	25
C15orf22	AK075529	Chromosome 15 open reading frame 22	25
POLQ	NM_006596	Polymerase (DNA directed), theta	24
PENK	AK091563	Proenkephalin	24
HADHSC	AK096018	L-3-hydroxyacyl-Coenzyme A dehydrogenase, short chain	24
RPIA	BC015529	Ribose 5-phosphate isomerase A (ribose 5-phosphate epimerase)	24
IMPDH2	BM554073	IMP (inosine monophosphate) dehydrogenase 2	24
LCP1	NM_002298	Lymphocyte cytosolic protein 1 (L-plastin)	24
BNIP2	AK125533	BCL2/adenovirus E1B 19kDa interacting protein 2	24
OSTF1	AK091034	Osteoclast stimulating factor 1	24
MCM5	NM_006739	MCM5 minichromosome maintenance deficient 5, cell division cycle 46 (S. cerevisiae)	24
SLC7A5	AF104032	Solute carrier family 7 (cationic amino acid transporter, y+ system), member 5	24
TIMM10	BQ011318	Translocase of inner mitochondrial membrane 10 homolog (yeast)	24
IL2RG	BC071710	Interleukin 2 receptor, gamma (severe combined immunodeficiency)	23
TFR2	NM_003227	Transferrin receptor 2	23
RNUT1	BG421329	RNA, U transporter 1	23
CDX2	NM_001265	Caudal type homeo box transcription factor 2	22
EBNA1BP2	CR605987	EBNA1 binding protein 2	22
COX17	BU506590	COX17 homolog, cytochrome c oxidase assembly protein (yeast)	22
PHF2	NM_005392	PHD finger protein 2	22
CKLF	AK126041	Chemokine-like factor	22
NFYC	AK055329	Nuclear transcription factor Y, gamma	22
MTHFD2	BC015062	Methylene tetrahydrofolate dehydrogenase (NAD+ dependent), methenyltetrahydrofolate cyclohydrolase	22
INPP5D	NM_005541	Inositol polyphosphate-5-phosphatase, 145kDa	22
MYCBP2	AF075587	MYC binding protein 2	21
GNA15	AK123032	Guanine nucleotide binding protein (G protein), alpha 15 (Gq class)	21
NOL5A	BX641071	Nucleolar protein 5A (56kDa with KKE/D repeat)	21
WAS	BM455138	Wiskott-Aldrich syndrome (eczema-thrombocytopenia)	21
IDH3B	BQ051868	Isocitrate dehydrogenase 3 (NAD+) beta	21
STAT5A	NM_003152	Signal transducer and activator of transcription 5A	21
COX5B	BM912880	Cytochrome c oxidase subunit Vb	21
PPP1R8	NM_138558	Protein phosphatase 1, regulatory (inhibitor) subunit 8	21
NUDC	BG121847	Nuclear distribution gene C homolog (A. nidulans)	21
GAS7	NM_201433	Growth arrest-specific 7	21
CD37	AL833693	CD37 antigen	21
PSD4	BC073151	Pleckstrin and Sec7 domain containing 4	21
SLC25A5	AK092094	Solute carrier family 25 (mitochondrial carrier; adenine nucleotide translocator), member 5	21
CD4	S79267	CD4 antigen (p55)	21
IFRD2	Y12395	Interferon-related developmental regulator 2	21
NIFIE14	CR603882	Seven transmembrane domain protein	21
HDAC1	BX648622	Histone deacetylase 1	21
NCF4	AK056804	Neutrophil cytosolic factor 4, 40kDa	21
DOCK2	NM_004946	Dedicator of cytokinesis 2	21
CCND3	AK096276	Cyclin D3	20
EDG6	BM550147	Endothelial differentiation, G-protein-coupled receptor 6	20
MYB	AJ606319	V-myb myeloblastosis viral oncogene homolog (avian)	20
DUSP7	X93921	Dual specificity phosphatase 7	20
KIAA1545	AB046765	KIAA1545 protein	20
TEX264	AL832608	Testis expressed sequence 264	20
HPRP8BP	AK123103	U5 snRNP-specific 40 kDa protein (hPrp8-binding)	20
ATPIF1	NM_178191	ATPase inhibitory factor 1	20
SUCLG1	AK125502	Succinate-CoA ligase, GDP-forming, alpha subunit	20
